# Supplementary material for: Sevoflurane‐induced overexpression of extrasynaptic α5‐GABAAR via the RhoA/ROCK2 pathway impairs cognitive function in aged mice
Source: Aging Cell. 2024 Jun 2;23(9):e14209. doi: 10.1111/acel.14209 (PMC11488297; doi:10.1111/acel.14209)
Supplement: Supplementary file 2 — Figure S2. [file ACEL-23-e14209-s003.zip]

Archive with 2 entries (2 files):
- acel14209-sup-0002-FigureS2.tif
- FigureS2Caption.docx
